# Supplementary material for: Gypenosides ameliorate ductular reaction and liver fibrosis via inhibition of hedgehog signaling
Source: Front Pharmacol. 2022 Nov 22;13:1033103. doi: 10.3389/fphar.2022.1033103 (PMC9722742; doi:10.3389/fphar.2022.1033103)
Supplement: Supplementary file 7 [file DataSheet2.ZIP]

Archive with 34 entries (33 files):
- The original image file for the blots and raw data/
- The original image file for the blots and raw data/._Fig.1E-GAPDH.jpg
- The original image file for the blots and raw data/._Fig.1E-a┴SMA.jpg
- The original image file for the blots and raw data/._Fig.2E-GAPDH.tif
- The original image file for the blots and raw data/._Fig.2E-a┴SMA.tif
- The original image file for the blots and raw data/._Fig.3C-CK19.jpg
- The original image file for the blots and raw data/._Fig.3C-GAPDH.jpg
- The original image file for the blots and raw data/._Fig.4C-CK19.tif
- The original image file for the blots and raw data/._Fig.4C-GAPDH.tif
- The original image file for the blots and raw data/._Fig.6C-CK19jpg.jpg
- The original image file for the blots and raw data/._Fig.6C-GAPDH.jpg
- The original image file for the blots and raw data/._Fig.6F-CK19.jpg
- The original image file for the blots and raw data/._Fig.6F-GAPDH.jpg
- The original image file for the blots and raw data/._Fig.7G-CK19.jpg
- The original image file for the blots and raw data/._Fig.7G-GAPDH.jpg
- The original image file for the blots and raw data/._Fig.7H-CK19.jpg
- The original image file for the blots and raw data/._Fig.7H-GAPDH.jpg
- The original image file for the blots and raw data/Fig.1E-GAPDH.jpg
- The original image file for the blots and raw data/Fig.1E-a┴SMA.jpg
- The original image file for the blots and raw data/Fig.2E-GAPDH.tif
- The original image file for the blots and raw data/Fig.2E-a┴SMA.tif
- The original image file for the blots and raw data/Fig.3C-CK19.jpg
- The original image file for the blots and raw data/Fig.3C-GAPDH.jpg
- The original image file for the blots and raw data/Fig.4C-CK19.tif
- The original image file for the blots and raw data/Fig.4C-GAPDH.tif
- The original image file for the blots and raw data/Fig.6C-CK19jpg.jpg
- The original image file for the blots and raw data/Fig.6C-GAPDH.jpg
- The original image file for the blots and raw data/Fig.6F-CK19.jpg
- The original image file for the blots and raw data/Fig.6F-GAPDH.jpg
- The original image file for the blots and raw data/Fig.7G-CK19.jpg
- The original image file for the blots and raw data/Fig.7G-GAPDH.jpg
- The original image file for the blots and raw data/Fig.7H-CK19.jpg
- The original image file for the blots and raw data/Fig.7H-GAPDH.jpg
- The original image file for the blots and raw data/raw data.XLSX
