# Supplementary material for: Gypenosides ameliorate ductular reaction and liver fibrosis via inhibition of hedgehog signaling
Source: Front Pharmacol. 2022 Nov 22;13:1033103. doi: 10.3389/fphar.2022.1033103 (PMC9722742; doi:10.3389/fphar.2022.1033103)
Supplement: Supplementary file 7 [file DataSheet2.ZIP › The original image file for the blots and raw data/raw data.XLSX]

## Sheet: Figure1-B
		Sirius red postive area (%)
		Oil	CCl4/2-AAF	GPs	GANT61
		0.71364	10.6184	9.66055	9.20057
		1.73075	14.8738	4.13864	4.27461
		1.38003	16.8198	4.32202	7.02232
		1.34362	22.8169	2.67899	5.79708
		1.22377	11.8097	4.17324	6.93412

## Sheet: Figure1-C
		Hyp content
		Oil	CCl4/2-AAF	GPs	GANT61
		374.493	807.731	997.417	770.533
		357.943	1195.35	601.679	993.406
		318.026	856.819	685.702	977.436
		374.876	1428.62	565.802	989.092
		395.21	1380.01	602.431	722.21

## Sheet: Figure1-D
		α-SMA mRNA expression					Col-Ⅰ mRNA expression					Col-Ⅳ mRNA expression
		Oil	CCl4/2-AAF	GPs	GANT61		Oil	CCl4/2-AAF	GPs	GANT61		Oil	CCl4/2-AAF	GPs	GANT61
		1	4.869	2.014	2.975		1	15.149	8.28	13.01		1	7.876	3.268	4.14
		1.077	5.476	2.284	4.057		0.539	16.951	16.148	11.116		0.879	5.607	4.464	3.113
		0.602	5.05	3.143	4.123		0.785	20.294	17.84	8.102		1.891	4.787	3.322	5.077
		0.871	4.685	2.87	3.356		0.273	38.213	9.176	13.526		0.646	9.453	3.286	5.251
		0.624	5.098	3.587	4.948		0.384	18.02	8.286	17.653		0.95	5.063	3.694	3.431

## Sheet: Figure1-E
		α-SMA protein expression
		Oil	CCl4/2-AAF	GPs	GANT61
		0.428459	1.65484	0.605937	0.732111
		0.239247	1.86631	0.656782	1.63075
		0.206337	1.76046	1.20735	0.911686
		0.19035	2.11723	0.752022	0.776182

## Sheet: Figure2-B
		Sirius red postive area (%)
		WT	Mdr2-/-	GPs
		1.70854	12.4352	8.4061
		1.63318	10.0039	9.94156
		1.36216	14.902	9.02563
		1.95526	8.5834	9.76578
		1.01638	15.5101	9.88714
		1.29289	9.60645	6.05388
			10.1019	9.50205

## Sheet: Figure2-C
		Hyp content
		WT	Mdr2-/-	GPs
		267.423	337.797	323.084
		313.299	366.889	315.657
		220.478	339.752	278.862
		283.546	394.571	318.343
		222.609	328.613	301.782
		225.469	327.5	327.391
			374.883	322.125

## Sheet: Figure2-D
		α-SMA mRNA expression				Col-ⅠmRNA expression				Col-Ⅲ mRNA expression				Col-Ⅳ mRNA expression				TGF-β1 mRNA expression
		WT	Mdr2-/-	GPs		WT	Mdr2-/-	GPs		WT	Mdr2-/-	GPs		WT	Mdr2-/-	GPs		WT	Mdr2-/-	GPs
		1	3.038	1.056		1	14.875	11.183		1	8.803	4.288		1	3.611	2.932		1	1.699	2.065
		1.474	3.421	1.187		1.948	17.002	9.074		1.492	7.618	6.168		1.39	3.357	3.112		1.162	2.04	1.622
		1.444	2.539	1.284		1.886	21.745	12.356		1.532	11.409	5.904		1.356	4.019	2.542		1.155	2.003	1.636
		1.758	2.775	1.755		1.52	20.97	9.095		1.273	14.912	4.653		1.34	4.257	2.65		1.261	2.166	2.099
		1.53	2.449	0.991		0.974	20.987	9.308		0.928	9.826	8.37		0.975	3.771	4.331		0.902	2.24	1.778
		1.072	5.374	1.624		1.338	15.512	11.066		1.101	7.42	8.659		0.815	3.144	2.676		0.937	2.314	1.356
			2.534	2.639			17.278	12.156			8.756	5.539			4.346	3.299			2.6	1.703

## Sheet: Figure2-E
		α-SMA protein expression
		WT	Mdr2-/-	GPs
		1	15.7147	7.84824
		0.949409	8.24986	8.54333
		4.38352	19.2994	8.55391

## Sheet: Figure3-B
		Epcam mRNA expression					CK19 mRNA expression					CK7 mRNA expression
		Oil	CCl4/2-AAF	GPs	GANT61		Oil	CCl4/2-AAF	GPs	GANT61		Oil	CCl4/2-AAF	GPs	GANT61
		1	6.994	5.016	4.945		1	8.677	5.141	7.192		1	1.602	0.914	0.778
		1.376	5.715	3.278	3.942		0.606	8.943	2.974	2.371		1.139	1.715	1.143	1.091
		0.792	9.477	4.863	5.129		0.575	8.269	4.098	3.315		1.127	1.657	0.728	0.852
		1.723	8.843	3.934	4.806		0.368	10.059	5	5.944		1.035	2.148	1.086	1.094
		0.503	8.664	5.558	4.038		0.312	9.157	5.095	4.957		0.691	1.407	1.219	1.473

## Sheet: Figure3-C
		CK19 protein expression
		Oil	CCl4/2-AAF	GPs	GANT61
		0.821257	1.54304	0.701608	0.883884
		0.988165	1.77897	0.511185	0.83108
		0.342866	1.20307	1.00206	1.75907
		0.288426	1.52449	0.937788	1.05915

[truncated: 16 more sheets: Figure4-B, Figure5-A, Figure5-B, Figure6-A, Figure6-B, Figure6-C, Figure6-D, Figure6-E, Figure6-F, Figure6-H, Figure6-I, Figure7-B, Figure7-C, Figure7-D, Figure7-E, Figure7-F]
